# Supplementary material for: Parcellation-Based Connectivity Model of the Judgement Core
Source: J Pers Med. 2023 Sep 16;13(9):1384. doi: 10.3390/jpm13091384 (PMC10532823; doi:10.3390/jpm13091384)
Supplement: Supplementary file 1 [file jpm-13-01384-s001.zip]

Archive with 3 entries (3 files):
- Supplement File S1_Revised.pdf
- Supplement File S2.pdf
- Supplement File S3.pdf
